# Supplementary material for: Design, Synthesis, and Structure–Activity Relationships of Substituted Phenyl Cyclobutylureas as Potential Modulators of Inflammatory Responses
Source: Pharmaceuticals (Basel). 2026 Feb 25;19(3):355. doi: 10.3390/ph19030355 (PMC13029360; doi:10.3390/ph19030355)
Supplement: Supplementary file 1 [file pharmaceuticals-19-00355-s001.zip]

Archive with 1 entries (1 files):
- pharmaceuticals-4170998-supplementary.pdf
